# Supplementary material for: A new lectotype for Passiflora laurifolia L
Source: PhytoKeys. 2018 Feb 15;(95):107–20. doi: 10.3897/phytokeys.95.22324 (PMC5904381; doi:10.3897/phytokeys.95.22324)
Supplement: XML Treatment for Passiflora laurifolia [file phytokeys.95.22324-treatment1.xml]

<!DOCTYPE tp:taxon-treatment
  PUBLIC "-//TaxonX//DTD Taxonomic Treatment Publishing DTD v0 20100105//EN" "tax-treatment-NSO.dtd">
<tp:taxon-treatment xmlns:tp="http://www.plazi.org/taxpub"><tp:treatment-meta><kwd-group><label>Taxon classification</label><kwd><named-content xmlns:xlink="http://www.w3.org/1999/xlink" content-type="kingdom">Plantae</named-content></kwd><kwd><named-content xmlns:xlink="http://www.w3.org/1999/xlink" content-type="order">Malpighiales</named-content></kwd><kwd><named-content xmlns:xlink="http://www.w3.org/1999/xlink" content-type="family">Passifloraceae</named-content></kwd></kwd-group><mixed-citation publication-type="journal"><person-group><name><surname>Rome</surname><given-names>Maxime</given-names></name><name><surname>d’Eeckenbrugge</surname><given-names>Geo Coppens</given-names></name></person-group><article-title>A new lectotype for <italic><tp:taxon-name><tp:taxon-name-part taxon-name-part-type="genus" reg="Passiflora">Passiflora</tp:taxon-name-part> <tp:taxon-name-part taxon-name-part-type="species" reg="laurifolia">laurifolia</tp:taxon-name-part></tp:taxon-name></italic> L.</article-title><source>PhytoKeys</source><day>15</day><month>2</month><year>2018</year><volume>2018</volume><issue>95</issue><fpage>107</fpage><lpage>120</lpage><pub-id pub-id-type="doi">10.3897/phytokeys.95.22324</pub-id></mixed-citation></tp:treatment-meta><tp:nomenclature><tp:taxon-name>
              <tp:taxon-name-part taxon-name-part-type="genus" reg="Passiflora">Passiflora</tp:taxon-name-part>
              <tp:taxon-name-part taxon-name-part-type="species" reg="laurifolia">laurifolia</tp:taxon-name-part>
            </tp:taxon-name><tp:taxon-authority>L. Sp. Pl. 956. 1753</tp:taxon-authority></tp:nomenclature><tp:treatment-sec sec-type="Lectotype" id="SECID0E5RAE"><title>Lectotype.</title><p>Plum. PL. Amer. Pl. 80. 1693, from the Antilles, very probably the Martinique island where Plumier worked. Designated here.</p></tp:treatment-sec><tp:treatment-sec sec-type="description" id="SECID0EDSAE"><title>Description.</title><p>Liana strong. Stem terete, glabrous and green; internodes 3.5–14 cm long. Tendrils cone-shaped, glabrous. Stipules linear, falcate, green yellowish to green brown, eglandular to glandular (0–2 glands), glabrous, 5.5–13.2 × 0.4–1 mm (including an arista, 0–1.8 mm long), deciduous. Petiole 1.1–2.9 cm long, green to dark green, slightly caniculate adaxially, glabrous, with two oval sessile glands situated at petiole apex. Leaves simple, 7.3–14.2 × 4.4–7.5 cm, glabrous throughout, green to dark green, adaxial surface lustrous, rounded to cordate at base, acute (angle within 45 to 90°) at apex, slightly acuminate and mucronate; leaf margin entire or glandular (7–25 marginal nectaries). Peduncles 1.5–7.4 cm long, terete, green, glabrous to slightly pubescent, strong (diameter about 1.3–2.4 mm); <!--PageBreak-->pedicel 6.7–15 mm long. Bracts permanent (until fruit maturity), slightly pubescent on both sides, green, concave, 2.8–5.5 cm long, 2.2–4.9 cm wide (same length as flowers), with 4–11 marginal nectariferous sessile glands in distal half. Flowers axillary, pendulous, 22–33 mm long (from the nectary chamber to the ovary apex). Hypanthium slightly pubescent, green outside and white inside, 2.59–5.94 mm, with a diameter of 10.35–16.64 mm at the base of sepals. Nectary chamber slightly pubescent, green outside and white inside, 3.1–5.9 mm long, with a diameter of 8.8–17.9 mm. Sepals glabrous, oblate, 2.9–5.1 cm long, 1–1.7 cm wide, adaxial surface white with a sparse to very dense red punctuation, abaxial surface green with red-brown dots, slightly keel-shaped in distal half with a short awn (1–2 mm long). Petals glabrous, oblate, 2.8–4.9 cm long, 0.7–1.2cm wide, white with a sparse to very dense red punctuation. Corona filaments in 5–7 series, banded white and red to dark purple (purple on the distal half and striped with red to purple on their proximal half); two major series, slightly curved, the outer series 12–30 mm long, the second series 24–43 mm long; others series about 1 mm long. Ovary pubescent, yellow to green, 7–11 mm long; styles, whitish with red purple dots, 8–13 mm long, stigmas light yellow to green. Stamens 7–11 mm long. Androgynophore glabrous, white greenish with red dots, 10–16 mm long with an enlarged base about 10 mm wide. Operculum membranaceous, 0.5–1.1 mm long, recurved, shortly fimbriated at margin. Fruit ovoid, pubescent, 4.7–8.4 cm long, 3.8–6.3 cm in diameter, round to triangular transversal section, epicarp about 0.5–0.9 cm thick; immature fruits green with white dots and with six longitudinal ribs (three of them conspicuous); mature fruits yellowish orange with many tiny light orange dots. Pulp transluscent and sweet. Seeds heart-shaped, black.</p></tp:treatment-sec></tp:taxon-treatment>
